# Supplementary material for: ﻿A new species Erythrotrichiabohanensis sp. nov. (Erythropeltales, Rhodophyta) from the coast of China
Source: PhytoKeys. 2025 May 29;256:175–84. doi: 10.3897/phytokeys.256.145842 (PMC12142218; doi:10.3897/phytokeys.256.145842)
Supplement: XML Treatment for Erythrotrichia bohanensis [file phytokeys.256.145842-treatment1.xml]

<!DOCTYPE tp:taxon-treatment
  PUBLIC "-//TaxonX//DTD Taxonomic Treatment Publishing DTD v0 20100105//EN" "tax-treatment-NSO.dtd">
<tp:taxon-treatment xmlns:tp="http://www.plazi.org/taxpub"><tp:treatment-meta><kwd-group><label>Taxon classification</label><kwd>
                <named-content content-type="kingdom">Plantae</named-content>
              </kwd><kwd>
                <named-content content-type="order">Erythropeltidales</named-content>
              </kwd><kwd>
                <named-content content-type="family">Erythrotrichiaceae</named-content>
              </kwd></kwd-group><mixed-citation publication-type="journal"><person-group><name><surname>Huang</surname><given-names>Bingxin</given-names></name><name><surname>Chu</surname><given-names>Yue</given-names></name><name><surname>Gao</surname><given-names>Yuan</given-names></name><name><surname>Zhong</surname><given-names>Yanguang</given-names></name><name><surname>Chen</surname><given-names>Meina</given-names></name><name><surname>Sun</surname><given-names>Chang</given-names></name><name><surname>Ding</surname><given-names>Lanping</given-names></name></person-group><article-title>﻿A new species <italic><tp:taxon-name><tp:taxon-name-part taxon-name-part-type="genus" reg="Erythrotrichia">Erythrotrichia</tp:taxon-name-part><tp:taxon-name-part taxon-name-part-type="species" reg="bohanensis">bohanensis</tp:taxon-name-part></tp:taxon-name></italic> sp. nov. (<tp:taxon-name><tp:taxon-name-part taxon-name-part-type="order">Erythropeltales</tp:taxon-name-part></tp:taxon-name>, <tp:taxon-name><tp:taxon-name-part taxon-name-part-type="phylum">Rhodophyta</tp:taxon-name-part></tp:taxon-name>) from the coast of China</article-title><source>PhytoKeys</source><day>29</day><month>05</month><year>2025</year><volume>256</volume><fpage>175</fpage><lpage>184</lpage><pub-id pub-id-type="doi">10.3897/phytokeys.256.145842</pub-id></mixed-citation></tp:treatment-meta><tp:nomenclature><label>﻿</label><tp:taxon-name>
              <object-id xmlns:xlink="http://www.w3.org/1999/xlink" content-type="arpha" xlink:type="simple">39C1B793-7189-5257-AF5E-7AA81DA5D7F2</object-id>
              <tp:taxon-name-part taxon-name-part-type="genus" reg="Erythrotrichia">Erythrotrichia</tp:taxon-name-part>
              <tp:taxon-name-part taxon-name-part-type="species" reg="bohanensis">bohanensis</tp:taxon-name-part>
            </tp:taxon-name><tp:taxon-authority>Huang, Chu &amp; Ding</tp:taxon-authority><tp:taxon-status xmlns:xlink="http://www.w3.org/1999/xlink" xlink:type="simple">sp. nov.</tp:taxon-status></tp:nomenclature><tp:treatment-sec sec-type="description" id="SECID0ENCAE"><title>Description.</title><p>Thallus rose-red, green to purple in color, with erect, mostly unbranched filaments. The thallus consists of a uniseriate row of cells. Mature thalli reach a height of 4.7–5.2 mm. The base of the thallus is discoid in shape (Fig. <xref ref-type="fig" rid="F3">3C</xref>), that facilitates attachment to the host algal surface (Fig. <xref ref-type="fig" rid="F3">3A, B</xref>). The diameter of the attachment disc ranges from 41.0 to 60.8 μm (Fig. <xref ref-type="fig" rid="F3">3C, H</xref>). The thallus tapers from bottom to top, with the diameter 19.5–22.7 μm at the base, 17.2–18.10 μm in the middle, and 9.7–11.4 μm in the upper part. Vegetative cells are elongate-ovoid in shape, with basal cells 13.2–16.0 μm in height and 8.2–11.9 μm in width, central cells 13.9–20.0 μm in height and 12.3–13.3 μm in width, and distal cells 15.0–17.6 μm in height and 7.2–8.0 μm in width. Apical cells are suborbicular, with a diameter of 8.3–8.5 μm. Cells are enveloped by a gelatinous membrane that lies external to the cell wall, 1–4 μm in thick (Fig. <xref ref-type="fig" rid="F3">3D</xref>).</p><fig id="F3" position="float" orientation="portrait"><object-id xmlns:xlink="http://www.w3.org/1999/xlink" content-type="doi" xlink:type="simple">10.3897/phytokeys.256.145842.figure3</object-id><object-id xmlns:xlink="http://www.w3.org/1999/xlink" content-type="arpha" xlink:type="simple">D5EBD766-E51E-5ACA-BE37-307F78011B41</object-id><label>Figure 3.</label><caption><p>Microphotographs of <italic><tp:taxon-name><tp:taxon-name-part taxon-name-part-type="genus" reg="Erythrotrichia">Erythrotrichia</tp:taxon-name-part><tp:taxon-name-part taxon-name-part-type="species" reg="bohanensis">bohanensis</tp:taxon-name-part></tp:taxon-name></italic> Huang, Chu <italic>&amp;</italic> Ding, sp. nov. <bold>A, B</bold> epiphytic state on host alga <italic><tp:taxon-name><tp:taxon-name-part taxon-name-part-type="genus" reg="Polysiphonia">Polysiphonia</tp:taxon-name-part></tp:taxon-name></italic> sp., arrowheads point to <italic><tp:taxon-name><tp:taxon-name-part taxon-name-part-type="genus" reg="Erythrotrichia">E.</tp:taxon-name-part><tp:taxon-name-part taxon-name-part-type="species" reg="bohanensis">bohanensis</tp:taxon-name-part></tp:taxon-name></italic><bold>C</bold> base of the alga, arrowheads point to basal discoid cell <bold>D</bold> cells are enveloped by a mucilaginous membrane, arrowheads point to the gelatinous membrane <bold>E</bold> vegetative cell dividing to form a monosporangium, arrowheads point to a monosporangium <bold>F–H</bold> monospores sprouting to form seedling <bold>I</bold> vegetative cells expand and divide to form carpogonium, arrowheads point to carpogonium <bold>J</bold> male gametophyte releases sperms, arrowheads point to sperms <bold>K</bold> spermatium released sperms outside the alga, arrowheads point to sperms <bold>L</bold> fertilization and zygotospore divide outside the alga. Scale bars: 500 μm (<bold>A</bold>); 100 μm (<bold>B</bold>); 10 μm (<bold>C–L</bold>).</p></caption><graphic xmlns:xlink="http://www.w3.org/1999/xlink" xlink:href="phytokeys-256-175_article-145842__-g003.jpg" position="float" orientation="portrait" xlink:type="simple" id="oo_1341227.jpg"><uri content-type="original_file" xlink:type="simple">https://binary.pensoft.net/fig/1341227</uri></graphic></fig><p>Asexual reproduction occurs through monospores. Monosporangia are formed by vegetative cells dividing obliquely or longitudinally (Fig. <xref ref-type="fig" rid="F3">3E</xref>), and one of these cells is transformed into a monosporangium releasing monospores, measuring 11.5–15 μm in diameter (Fig. <xref ref-type="fig" rid="F3">3F, G</xref>). The monospores germinate into sporelings (Fig. <xref ref-type="fig" rid="F3">3F–H</xref>). During monospore germination, the cell undergoes polar division, extending on one side to form a uniseriate filament and on the other side to form a unicellular disk (Fig. <xref ref-type="fig" rid="F3">3F</xref>)or a polar pseudoroot with an expanding adhesive rhizoid tip (Fig. <xref ref-type="fig" rid="F3">3G</xref>). In sexual reproduction, carpogonia are formed by the expansion and division of vegetative cells (Fig. <xref ref-type="fig" rid="F3">3I</xref>), 17.0–22.0 μm in diameter. Spermatangia are derived from vegetative cells, exhibiting a lighter pigmentation compared to the latter. Spermatia are released after maturation in the male gametophyte (Fig. <xref ref-type="fig" rid="F3">3J</xref>) or outside the thallus (Fig. <xref ref-type="fig" rid="F3">3K</xref>). Colorless spermatia contact and fuse with carpogonia outside the thallus. Following fertilization the zygotes germinate into sporelings (Fig. <xref ref-type="fig" rid="F3">3L</xref>).</p></tp:treatment-sec><tp:treatment-sec sec-type="Holotype" id="SECID0ENGAE"><title>Holotype.</title><p>TNU20230511041b, epiphyte on <italic><tp:taxon-name><tp:taxon-name-part taxon-name-part-type="genus" reg="Polysiphonia">Polysiphonia</tp:taxon-name-part><tp:taxon-name-part taxon-name-part-type="species" reg="morrowii">morrowii</tp:taxon-name-part></tp:taxon-name></italic> Harvey.</p></tp:treatment-sec><tp:treatment-sec sec-type="type locality" id="SECID0E5GAE"><title>Type locality.</title><p>Dongshan Beach, Qinhuangdao, Hebei Province, China(<named-content xmlns:xlink="http://www.w3.org/1999/xlink" content-type="dwc:verbatimCoordinates" xlink:type="simple"><named-content content-type="geo-json" specific-use="{&#34;type&#34;:&#34;Point&#34;,&#34;coordinates&#34;:[119.616667,39.900000]}" id="NCID0EHHAE" xlink:type="simple">39°54'N, 119°37'E</named-content></named-content>).</p></tp:treatment-sec><tp:treatment-sec sec-type="Isotypes" id="SECID0EMHAE"><title>Isotypes.</title><p>TNU20230318010a epiphyte on <italic><tp:taxon-name><tp:taxon-name-part taxon-name-part-type="genus" reg="Polysiphonia">Polysiphonia</tp:taxon-name-part><tp:taxon-name-part taxon-name-part-type="species" reg="senticulosa">senticulosa</tp:taxon-name-part></tp:taxon-name></italic> Harvey, and TNU20230511041c, TNU20230511041d epiphyte on <italic><tp:taxon-name><tp:taxon-name-part taxon-name-part-type="genus" reg="Polysiphonia">Polysiphonia</tp:taxon-name-part><tp:taxon-name-part taxon-name-part-type="species" reg="morrowii">morrowii</tp:taxon-name-part></tp:taxon-name></italic> Harvey. All specimens were preserved in the algae Laboratory, Tianjin Normal University, Tianjin, China.</p></tp:treatment-sec><tp:treatment-sec sec-type="etymology" id="SECID0ENIAE"><title>Etymology.</title><p><italic>Bohanensis</italic>, the holotype was collected from the Bohai Sea.</p></tp:treatment-sec><tp:treatment-sec sec-type="DNA sequences" id="SECID0E1IAE"><title>DNA sequences.</title><p>To be uploaded into Genbank.</p></tp:treatment-sec><tp:treatment-sec sec-type="distribution" id="SECID0E6IAE"><title>Distribution and habitat.</title><p>Qinhuangdao, Hebei Province, China. Japan, Australia, America, the Netherlands, and South Africa. Epiphytic life, on macroalgae.</p></tp:treatment-sec></tp:taxon-treatment>
